# Supplementary material for: CD8+ T cells sustain antitumor response by mediating crosstalk between adenosine A2A receptor and glutathione/GPX4
Source: J Clin Invest. 2024 Mar 5;134(8):e170071. doi: 10.1172/JCI170071 (PMC11014673; doi:10.1172/JCI170071)
Supplement: Supporting data values [file jci-134-170071-s025.xlsx]

## Sheet: Fig1B
Spleen	TME
7.4	8.6
7.3	7.9
4.8	11.1
7.2	7.6
6.5	7.8
7.6	11

## Sheet: Fig1C
CD45-	CD8+
0.0104	0.9
0.003	0.88
0.099	0.79
0.0192	1.1105
0.0946	1.0989
0.1531	0.9435

## Sheet: Fig1E
Spleen	TME
212	603
250	700
266	678
278	598

## Sheet: Fig1F
control			GSH
Gpx4f/f	Gpx4f/f CD4-cre	Gpx4f/f CD4-cre+Liproxstatin-1	Gpx4f/f	Gpx4f/f CD4-cre	Gpx4f/f CD4-cre+Liproxstatin-1
0.85	0.16	1.11	0.9	0.16	1.06
0.78	0.27	1.37	1.1	0.17	1.22
0.8	0.2	1.25	1.23	0.16	1.12

## Sheet: Fig1G
control			GSH
Gpx4f/f	Gpx4f/f CD4-cre	Gpx4f/f CD4-cre+Liproxstatin-1	Gpx4f/f	Gpx4f/f CD4-cre	Gpx4f/f CD4-cre+Liproxstatin-1
22.4	26.9	64.6	40.4	31.5	52.7
28.9	27.6	57	41.9	19.8	37.9
26.3	23.2	58.1	34.2	28.4	47.4
26.8	29.2	52.4	30.4	30.8	34.8
30.7

## Sheet: Fig1H
control			GSH
Gpx4f/f	Gpx4f/f CD4-cre	Gpx4f/f CD4-cre+Liproxstatin-1	Gpx4f/f	Gpx4f/f CD4-cre	Gpx4f/f CD4-cre+Liproxstatin-1
47.6	36.7	67.7	52.2	31	81.7
40.7	36.4	72.4	61.5	27.5	89.4
44.9	30.8	67	54.2	24.3	76.5
	22.1	66.3			83.2

## Sheet: Fig1i
Days	WT					Gpx4 cKO
6	82.0888	54.2266	49.5991	61.889		62.8721	51.2445	37.3642	48.8166	32.6871
9	123.504	106.909	95.5445	74.8738		143.298	187.526	145.804	132.547	75.2707
14	237.022	220.831	227.618	174.845		653.746	717.535	496.904	392.851	323.614
17	491.526	472.602	323.64	328.662		1389.34	997.716	1093.3	722.93	692.55
21	692.827	713.125	666.445	414.779		1665.63	2055.94	1888.9	1561.26	1253.21

## Sheet: Fig1j
Gpx4f/f	Gpx4f/f CD4-cre
17.2466	0.607912
16.5028	0.263175
16.0574	1.8225
14.2045	1.21148
10.5462	0.667388

## Sheet: Fig1k
Gpx4f/f	Gpx4f/f CD4-cre
25.7	8.7
34.4	24.3
26.8	7.6
26.9	8.6
23	7.9

## Sheet: Fig1l
	Gpx4f/f			Gpx4f/f CD8-cre
Days	Mean	SD	n	Mean	SD	n
3	0	0	5	0	0	5
6	78	45	5	0	20	5
9	154.418	62.3058	5	131	40	5
12	355.403	67	5	160	51	5
15	580.352	163.197	5	221	48	5
18	768.935	216.19	5	310	212	5
21	1034.4	356	5	503	253	5
24	1494	417	5	721	243	5

[truncated: 135 more sheets: Fig1m, Fig1n, Fig1o, Fig2A, Fig2B, Fig2C, Fig2D, Fig2E, Fig2F, Fig2G, Fig2H, Fig2I, Fig2J, Fig2L, Fig2M, Fig2O, Fig2P, Fig2Q, Fig3A, Fig3B …]
